# Supplementary material for: A Prosthetically Coupled Tripod Fixation Concept for Edentulous Surgical Guides: A Three-Case Proof-of-Concept Study
Source: Dent J (Basel). 2026 Jun 22;14(6):385. doi: 10.3390/dj14060385 (PMC13298028; doi:10.3390/dj14060385)
Supplement: Supplementary file 1 [file dentistry-14-00385-s001.zip]

Archive with 1 entries (1 files):
- dentistry-4258971-supplementary.pdf
